# Supplementary material for: Gnomoniopsis chinensis (Gnomoniaceae, Diaporthales), a new fungus causing canker of Chinese chestnut in Hebei Province, China
Source: MycoKeys. 2020 May 14;67:19–32. doi: 10.3897/mycokeys.67.51133 (PMC7242485; doi:10.3897/mycokeys.67.51133)
Supplement: XML Treatment for Gnomoniopsis chinensis [file mycokeys.67.51133-treatment1.xml]

<!DOCTYPE tp:taxon-treatment
  PUBLIC "-//TaxonX//DTD Taxonomic Treatment Publishing DTD v0 20100105//EN" "tax-treatment-NSO.dtd">
<tp:taxon-treatment xmlns:tp="http://www.plazi.org/taxpub"><tp:treatment-meta><kwd-group><label>Taxon classification</label><kwd><named-content xmlns:xlink="http://www.w3.org/1999/xlink" content-type="kingdom">Fungi</named-content></kwd><kwd><named-content xmlns:xlink="http://www.w3.org/1999/xlink" content-type="order">Diaporthales</named-content></kwd><kwd><named-content xmlns:xlink="http://www.w3.org/1999/xlink" content-type="family">Gnomoniaceae</named-content></kwd></kwd-group><mixed-citation publication-type="journal"><person-group><name><surname>Jiang</surname><given-names>Ning</given-names></name><name><surname>Liang</surname><given-names>Ling-Yu</given-names></name><name><surname>Tian</surname><given-names>Cheng-Ming</given-names></name></person-group><article-title><italic><tp:taxon-name><tp:taxon-name-part taxon-name-part-type="genus" reg="Gnomoniopsis">Gnomoniopsis</tp:taxon-name-part> <tp:taxon-name-part taxon-name-part-type="species" reg="chinensis">chinensis</tp:taxon-name-part></tp:taxon-name></italic> (<tp:taxon-name><tp:taxon-name-part taxon-name-part-type="family">Gnomoniaceae</tp:taxon-name-part></tp:taxon-name>, <tp:taxon-name><tp:taxon-name-part taxon-name-part-type="order">Diaporthales</tp:taxon-name-part></tp:taxon-name>), a new fungus causing canker of Chinese chestnut in Hebei Province, China</article-title><source>MycoKeys</source><day>14</day><month>5</month><year>2020</year><volume>67</volume><fpage>19</fpage><lpage>32</lpage><pub-id pub-id-type="doi">10.3897/mycokeys.67.51133</pub-id></mixed-citation></tp:treatment-meta><tp:nomenclature><tp:taxon-name><object-id xmlns:xlink="http://www.w3.org/1999/xlink" content-type="arpha" xlink:type="simple">46D7E8AA-A999-5F6D-9271-AEE0EB0B62B6</object-id>
              <tp:taxon-name-part taxon-name-part-type="genus" reg="Gnomoniopsis">Gnomoniopsis</tp:taxon-name-part>
              <tp:taxon-name-part taxon-name-part-type="species" reg="chinensis">chinensis</tp:taxon-name-part>
              <object-id xmlns:xlink="http://www.w3.org/1999/xlink" content-type="mycobank" xlink:type="simple">823868</object-id>
            </tp:taxon-name><tp:taxon-authority>C.M. Tian &amp; N. Jiang</tp:taxon-authority><tp:taxon-status xmlns:xlink="http://www.w3.org/1999/xlink" xlink:type="simple">sp. nov.</tp:taxon-status><xref ref-type="fig" rid="F3">Figures 3</xref><xref ref-type="fig" rid="F4">, 4</xref></tp:nomenclature><tp:treatment-sec sec-type="etymology" id="SECID0EM3BG"><title>Etymology.</title><p>Named after the country where it was first collected.</p></tp:treatment-sec><tp:treatment-sec sec-type="description" id="SECID0ER3BG"><title>Description.</title><p>Pathogenic on stems and branches of <italic><tp:taxon-name><tp:taxon-name-part taxon-name-part-type="genus" reg="Castanea">Castanea</tp:taxon-name-part> <tp:taxon-name-part taxon-name-part-type="species" reg="mollissima">mollissima</tp:taxon-name-part></tp:taxon-name></italic>. Conidiomata pseudostromatic, globose to pulvinate, occurring separately, yellow to orange, semi-immersed in bark, 400–1000 µm high, 500–1500 µm diam, unilocular, single ostiolate, forming long, wide orange tendrils, 1500–2000 µm × 400–500 µm. Conidiophores indistinct, often reduced to conidiogenous cells. Conidiogenous cells oval, hyaline, 1-celled, 6–12 µm. Conidia oval, oblate, fusiform, straight to curved, hyaline, 2–3 guttules, (6.0–)6.5–8.5(–9.0) × (2.2–)2.7–3(–3.5) µm (mean = 7.5 × 2.7 µm).</p></tp:treatment-sec><tp:treatment-sec sec-type="description" id="SECID0EC4BG"><title>Culture characters.</title><p>Colonies on PDA attaining 90 mm after 20 days at 25 °C, flat, velutinous to shortly woolly, dark brown in center, gradually lightening to pale grey at margin; margin diffuse; reverse of almost same colors as surface.</p></tp:treatment-sec><tp:treatment-sec sec-type="material" id="SECID0EH4BG"><title>Specimens examined.</title><p>China, Hebei Province, Chengde City, chestnut plantation, <named-content xmlns:xlink="http://www.w3.org/1999/xlink" content-type="dwc:verbatimCoordinates" xlink:type="simple"><named-content content-type="geo-json" specific-use="{&#34;type&#34;:&#34;Point&#34;,&#34;coordinates&#34;:[117.482289,40.408933]}" id="NCID0EQ4BG" xlink:type="simple">40°24'32.16"N, 117°28'56.24"E</named-content></named-content>, 262 m asl, on stems and branches of <italic><tp:taxon-name><tp:taxon-name-part taxon-name-part-type="genus" reg="Castanea">Castanea</tp:taxon-name-part> <tp:taxon-name-part taxon-name-part-type="species" reg="mollissima">mollissima</tp:taxon-name-part></tp:taxon-name></italic>, Ning Jiang, 11 October 2017 (<named-content xmlns:xlink="http://www.w3.org/1999/xlink" content-type="dwc:institutional_code" xlink:type="simple">BJFC</named-content>-S1380, holotype; ex-type culture, <abbrev xmlns:xlink="http://www.w3.org/1999/xlink" content-type="institution" xlink:title="China Forestry Culture Collection Center" id="ABBRID0EF5BG" xlink:type="simple">CFCC</abbrev> 52286). Hebei Province, Qinhuangdao City, chestnut plantation, <named-content xmlns:xlink="http://www.w3.org/1999/xlink" content-type="dwc:verbatimCoordinates" xlink:type="simple"><named-content content-type="geo-json" specific-use="{&#34;type&#34;:&#34;Point&#34;,&#34;coordinates&#34;:[119.197828,40.381200]}" id="NCID0EN5BG" xlink:type="simple">40°22'52.32"N, 119°11'52.18"E</named-content></named-content>, 246 m asl, on branches and twigs of <italic><tp:taxon-name><tp:taxon-name-part taxon-name-part-type="genus" reg="Castanea">Castanea</tp:taxon-name-part> <tp:taxon-name-part taxon-name-part-type="species" reg="mollissima">mollissima</tp:taxon-name-part></tp:taxon-name></italic>, Ning Jiang, 14 October 2017 (<named-content xmlns:xlink="http://www.w3.org/1999/xlink" content-type="dwc:institutional_code" xlink:type="simple">BJFC</named-content>-S1382, paratype; living culture, <abbrev xmlns:xlink="http://www.w3.org/1999/xlink" content-type="institution" xlink:title="China Forestry Culture Collection Center" id="ABBRID0EC6BG" xlink:type="simple">CFCC</abbrev> 52288). Hebei Province, Tangshan City, chestnut plantation, <named-content xmlns:xlink="http://www.w3.org/1999/xlink" content-type="dwc:verbatimCoordinates" xlink:type="simple"><named-content content-type="geo-json" specific-use="{&#34;type&#34;:&#34;Point&#34;,&#34;coordinates&#34;:[117.985344,40.216600]}" id="NCID0EK6BG" xlink:type="simple">40°12'59.76"N, 117°59'7.24"E</named-content></named-content>, 67 m asl, on stems and branches of <italic><tp:taxon-name><tp:taxon-name-part taxon-name-part-type="genus" reg="Castanea">Castanea</tp:taxon-name-part> <tp:taxon-name-part taxon-name-part-type="species" reg="mollissima">mollissima</tp:taxon-name-part></tp:taxon-name></italic>, Ning Jiang, 18 October 2017 (<named-content xmlns:xlink="http://www.w3.org/1999/xlink" content-type="dwc:institutional_code" xlink:type="simple">BJFC</named-content>-S1383; living culture, <abbrev xmlns:xlink="http://www.w3.org/1999/xlink" content-type="institution" xlink:title="China Forestry Culture Collection Center" id="ABBRID0EAAAI" xlink:type="simple">CFCC</abbrev> 52289).</p></tp:treatment-sec><tp:treatment-sec sec-type="notes" id="SECID0EFAAI"><title>Notes.</title><p>Three <italic><tp:taxon-name><tp:taxon-name-part taxon-name-part-type="genus" reg="Gnomoniopsis">Gnomoniopsis</tp:taxon-name-part></tp:taxon-name></italic> species have been discovered from the host genus <italic><tp:taxon-name><tp:taxon-name-part taxon-name-part-type="genus" reg="Castanea">Castanea</tp:taxon-name-part></tp:taxon-name></italic>. They share similar conidial dimension (6.0–9.0 × 2.2–3.5 µm in <italic><tp:taxon-name><tp:taxon-name-part taxon-name-part-type="genus" reg="Gnomoniopsis">Gnomoniopsis</tp:taxon-name-part> <tp:taxon-name-part taxon-name-part-type="species" reg="chinensis">chinensis</tp:taxon-name-part></tp:taxon-name></italic> vs. 5.0–8.0 × 2.0–3.5 µm in <italic><tp:taxon-name><tp:taxon-name-part taxon-name-part-type="genus" reg="Gnomoniopsis">G.</tp:taxon-name-part> <tp:taxon-name-part taxon-name-part-type="species" reg="daii">daii</tp:taxon-name-part></tp:taxon-name></italic> vs. 6.0–9.5 × 2.0–4.0 µm in <italic><tp:taxon-name><tp:taxon-name-part taxon-name-part-type="genus" reg="Gnomoniopsis">G.</tp:taxon-name-part> <tp:taxon-name-part taxon-name-part-type="species" reg="smithogilvyi">smithogilvyi</tp:taxon-name-part></tp:taxon-name></italic>) (<xref ref-type="bibr" rid="B5">Crous et al. 2012</xref>; <xref ref-type="bibr" rid="B18">Jiang and Tian 2019</xref>). However, we can distinguish them easily by the phylogram of <abbrev xmlns:xlink="http://www.w3.org/1999/xlink" xlink:title="internally transcribed spacer" id="ABBRID0ECCAI" xlink:type="simple">ITS</abbrev>, <italic><abbrev xmlns:xlink="http://www.w3.org/1999/xlink" xlink:title="translation elongation factor 1a" id="ABBRID0EHCAI" xlink:type="simple">tef1</abbrev></italic> and <italic><abbrev xmlns:xlink="http://www.w3.org/1999/xlink" xlink:title="β-tubulin gene 2" id="ABBRID0EMCAI" xlink:type="simple">tub2</abbrev></italic> (Fig. <xref ref-type="fig" rid="F2">2</xref>). In addition, <italic><tp:taxon-name><tp:taxon-name-part taxon-name-part-type="genus" reg="Gnomoniopsis">Gnomoniopsis</tp:taxon-name-part> <tp:taxon-name-part taxon-name-part-type="species" reg="chinensis">chinensis</tp:taxon-name-part></tp:taxon-name></italic> and <italic><tp:taxon-name><tp:taxon-name-part taxon-name-part-type="genus" reg="Gnomoniopsis">G.</tp:taxon-name-part> <tp:taxon-name-part taxon-name-part-type="species" reg="daii">daii</tp:taxon-name-part></tp:taxon-name></italic> inhabit the Chinese chestnut (<italic><tp:taxon-name><tp:taxon-name-part taxon-name-part-type="genus" reg="Castanea">Castanea</tp:taxon-name-part> <tp:taxon-name-part taxon-name-part-type="species" reg="mollissima">mollissima</tp:taxon-name-part></tp:taxon-name></italic>), but <italic><tp:taxon-name><tp:taxon-name-part taxon-name-part-type="genus" reg="Gnomoniopsis">G.</tp:taxon-name-part> <tp:taxon-name-part taxon-name-part-type="species" reg="smithogilvyi">smithogilvyi</tp:taxon-name-part></tp:taxon-name></italic> on the European chestnut (<italic><tp:taxon-name><tp:taxon-name-part taxon-name-part-type="genus" reg="Castanea">C.</tp:taxon-name-part> <tp:taxon-name-part taxon-name-part-type="species" reg="sativa">sativa</tp:taxon-name-part></tp:taxon-name></italic>) and <italic><tp:taxon-name><tp:taxon-name-part taxon-name-part-type="genus" reg="Castanea">C.</tp:taxon-name-part> <tp:taxon-name-part taxon-name-part-type="species" reg="crenata">crenata</tp:taxon-name-part></tp:taxon-name></italic> × <italic><tp:taxon-name><tp:taxon-name-part taxon-name-part-type="genus" reg="Castanea">C.</tp:taxon-name-part> <tp:taxon-name-part taxon-name-part-type="species" reg="sativa">sativa</tp:taxon-name-part></tp:taxon-name></italic> hybrids.</p><fig id="F3" position="float" orientation="portrait"><object-id xmlns:xlink="http://www.w3.org/1999/xlink" content-type="doi" xlink:type="simple">10.3897/mycokeys.67.51133.figure3</object-id><object-id xmlns:xlink="http://www.w3.org/1999/xlink" content-type="arpha" xlink:type="simple">856561BD-3C61-524D-8AC1-278F31C40777</object-id><label>Figure 3.</label><caption><p>Conidiomata of <italic><tp:taxon-name><tp:taxon-name-part taxon-name-part-type="genus" reg="Gnomoniopsis">Gnomoniopsis</tp:taxon-name-part> <tp:taxon-name-part taxon-name-part-type="species" reg="chinensis">chinensis</tp:taxon-name-part></tp:taxon-name></italic> from <italic><tp:taxon-name><tp:taxon-name-part taxon-name-part-type="genus" reg="Castanea">Castanea</tp:taxon-name-part> <tp:taxon-name-part taxon-name-part-type="species" reg="mollissima">mollissima</tp:taxon-name-part></tp:taxon-name></italic> (<named-content xmlns:xlink="http://www.w3.org/1999/xlink" content-type="dwc:institutional_code" xlink:type="simple">BJFC</named-content>-S1380, holotype) <bold>a–c</bold> habit of conidiomata on the chestnut stem <bold>d</bold> transverse sections through conidiomata <bold>e</bold> longitudinal sections through conidiomata. Scale bars: 1 mm (<bold>b–e</bold>).</p></caption><graphic xmlns:xlink="http://www.w3.org/1999/xlink" xlink:href="mycokeys-67-019-g003.jpg" position="float" orientation="portrait" xlink:type="simple" id="oo_409835.jpg"><uri content-type="original_file" xlink:type="simple">https://binary.pensoft.net/fig/409835</uri></graphic></fig><fig id="F4" position="float" orientation="portrait"><object-id xmlns:xlink="http://www.w3.org/1999/xlink" content-type="doi" xlink:type="simple">10.3897/mycokeys.67.51133.figure4</object-id><object-id xmlns:xlink="http://www.w3.org/1999/xlink" content-type="arpha" xlink:type="simple">28AB303B-0463-58D7-970E-82F11802F950</object-id><label>Figure 4.</label><caption><p>Morphology of <italic><tp:taxon-name><tp:taxon-name-part taxon-name-part-type="genus" reg="Gnomoniopsis">Gnomoniopsis</tp:taxon-name-part> <tp:taxon-name-part taxon-name-part-type="species" reg="chinensis">chinensis</tp:taxon-name-part></tp:taxon-name></italic> from PDA (<abbrev xmlns:xlink="http://www.w3.org/1999/xlink" content-type="institution" xlink:title="China Forestry Culture Collection Center" id="ABBRID0EEHAI" xlink:type="simple">CFCC</abbrev> 52286, ex-type culture) <bold>a</bold> colonies on PDA <bold>b</bold> conidiomata formed on PDA <bold>c, f</bold> conidia <bold>d, e</bold> conidiogenous cells. Scale bars: 1 mm (<bold>b</bold>); 10 μm (<bold>c–f</bold>).</p></caption><graphic xmlns:xlink="http://www.w3.org/1999/xlink" xlink:href="mycokeys-67-019-g004.jpg" position="float" orientation="portrait" xlink:type="simple" id="oo_409836.jpg"><uri content-type="original_file" xlink:type="simple">https://binary.pensoft.net/fig/409836</uri></graphic></fig></tp:treatment-sec><tp:treatment-sec><!--Section generated to contain objects referenced in tp:taxon-treatment.--><fig id="F2" position="float" orientation="portrait"><object-id xmlns:xlink="http://www.w3.org/1999/xlink" content-type="doi" xlink:type="simple">10.3897/mycokeys.67.51133.figure2</object-id><object-id xmlns:xlink="http://www.w3.org/1999/xlink" content-type="arpha" xlink:type="simple">1FDFAAB2-2068-5B03-A8E7-E97846EED8DA</object-id><label>Figure 2.</label><caption><p>Consensus tree resulting from a RAxML analysis of combined <abbrev xmlns:xlink="http://www.w3.org/1999/xlink" xlink:title="internally transcribed spacer" id="ABBRID0E4ZBG" xlink:type="simple">ITS</abbrev>, <italic><abbrev xmlns:xlink="http://www.w3.org/1999/xlink" xlink:title="translation elongation factor 1a" id="ABBRID0EC1BG" xlink:type="simple">tef1</abbrev></italic> and <italic><abbrev xmlns:xlink="http://www.w3.org/1999/xlink" xlink:title="β-tubulin gene 2" id="ABBRID0EH1BG" xlink:type="simple">tub2</abbrev></italic> sequence alignment for species of <italic><tp:taxon-name><tp:taxon-name-part taxon-name-part-type="genus" reg="Gnomoniopsis">Gnomoniopsis</tp:taxon-name-part></tp:taxon-name></italic>. The scale bar represents the expected number of changes per site.</p></caption><graphic xmlns:xlink="http://www.w3.org/1999/xlink" xlink:href="mycokeys-67-019-g002.jpg" position="float" orientation="portrait" xlink:type="simple" id="oo_409834.jpg"><uri content-type="original_file" xlink:type="simple">https://binary.pensoft.net/fig/409834</uri></graphic></fig></tp:treatment-sec><ref-list><ref id="B5"><mixed-citation xmlns:xlink="http://www.w3.org/1999/xlink" xlink:type="simple"><person-group><name name-style="western"><surname>Crous</surname><given-names>PW</given-names></name><name name-style="western"><surname>Summerell</surname><given-names>BA</given-names></name><name name-style="western"><surname>Shivas</surname><given-names>RG</given-names></name><name name-style="western"><surname>Burgess</surname><given-names>TI</given-names></name><name name-style="western"><surname>Decock</surname><given-names>CA</given-names></name><name name-style="western"><surname>Dreyer</surname><given-names>LL</given-names></name><name name-style="western"><surname>Granke</surname><given-names>LL</given-names></name><name name-style="western"><surname>Guest</surname><given-names>DI</given-names></name><name name-style="western"><surname>Hardy</surname><given-names>GESTJ</given-names></name><name name-style="western"><surname>Hausbeck</surname><given-names>MK</given-names></name><name name-style="western"><surname>Hüberli</surname><given-names>D</given-names></name><name name-style="western"><surname>Jung</surname><given-names>T</given-names></name><name name-style="western"><surname>Koukol</surname><given-names>O</given-names></name><name name-style="western"><surname>Lennox</surname><given-names>CL</given-names></name><name name-style="western"><surname>Liew</surname><given-names>ECY</given-names></name><name name-style="western"><surname>Lombard</surname><given-names>L</given-names></name><name name-style="western"><surname>McTaggart</surname><given-names>AR</given-names></name><name name-style="western"><surname>Pryke</surname><given-names>JS</given-names></name><name name-style="western"><surname>Roets</surname><given-names>F</given-names></name><name name-style="western"><surname>Saude</surname><given-names>C</given-names></name><name name-style="western"><surname>Shuttleworth</surname><given-names>LA</given-names></name><name name-style="western"><surname>Stukely</surname><given-names>MJC</given-names></name><name name-style="western"><surname>Vánky</surname><given-names>K</given-names></name><name name-style="western"><surname>Webster</surname><given-names>BJ</given-names></name><name name-style="western"><surname>Windstam</surname><given-names>ST</given-names></name><name name-style="western"><surname>Groenewald</surname><given-names>JZ</given-names></name></person-group> (<year>2012</year>) <article-title>Fungal planet description sheets: 107–127.</article-title><source>Persoonia</source><volume>28</volume>: <fpage>138</fpage>–<lpage>182</lpage>. <ext-link xlink:type="simple" ext-link-type="doi" xlink:href="10.3767/003158512X652633">https://doi.org/10.3767/003158512X652633</ext-link></mixed-citation></ref><ref id="B18"><mixed-citation xmlns:xlink="http://www.w3.org/1999/xlink" xlink:type="simple"><person-group><name name-style="western"><surname>Jiang</surname><given-names>N</given-names></name><name name-style="western"><surname>Tian</surname><given-names>CM</given-names></name></person-group> (<year>2019</year>) <article-title>An emerging pathogen from rotted chestnut in China: <italic><tp:taxon-name><tp:taxon-name-part taxon-name-part-type="genus">Gnomoniopsis</tp:taxon-name-part> <tp:taxon-name-part taxon-name-part-type="species">daii</tp:taxon-name-part></tp:taxon-name></italic> sp. nov.</article-title><source>Forests</source><volume>10</volume>: <fpage>1</fpage>–<lpage>1016</lpage>. <ext-link xlink:type="simple" ext-link-type="doi" xlink:href="10.3390/f10111016">https://doi.org/10.3390/f10111016</ext-link></mixed-citation></ref></ref-list></tp:taxon-treatment>
